# Supplementary material for: Mutation of GGMP Repeat Segments of Plasmodium falciparum Hsp70-1 Compromises Chaperone Function and Hop Co-Chaperone Binding
Source: Int J Mol Sci. 2021 Feb 23;22(4):2226. doi: 10.3390/ijms22042226 (PMC7926355; doi:10.3390/ijms22042226)
Supplement: Supplementary file 1 [file ijms-22-02226-s001.zip]

Archive with 1 entries (1 files):
- IJMS Supplementary Data.docx
